# Supplementary material for: Physicochemical Characterization, Prebiotic Potential, and Lipid-Lowering Effect of Mesembryanthemum crystallinum L. Polysaccharide
Source: Foods. 2026 Mar 27;15(7):1153. doi: 10.3390/foods15071153 (PMC13073345; doi:10.3390/foods15071153)
Supplement: Supplementary file 1 [file foods-15-01153-s001.zip]

Archive with 1 entries (1 files):
- foods-4198841-SI.pdf
